# Supplementary material for: Effect of Probiotics Supplementation on Heart Rate: A Systematic Review and Meta-Analysis of Randomized Clinical Trials
Source: Front Nutr. 2022 Mar 22;9:829703. doi: 10.3389/fnut.2022.829703 (PMC8982511; doi:10.3389/fnut.2022.829703)
Supplement: Supplementary file 1 [file Data_Sheet_1.xlsx]

## Sheet: data
	First author	Year	Country	probiotics											control
				N	before		after		change						N	before		干预后		change
					mean	SD	mean	SD	SE前	SE后	SE	mean	SD			mean	SD	mean	SD	SE前	SE后	SE	mean	SD
1	Adikari	2020	Malaysia	10	76	16.14	61.9	5.84	5.10392	1.84677	4.47602	-14.1	14.1544		9	77.78	12.23	67.67	8.42	4.07667	2.80667	3.61313	-10.11	10.8394
2	Patterson	2020	Finland	55	72.27	13.71	75.88	11.11	1.84866	1.49807	1.70068	3.61	12.6126		57	71.03	12.43	74.97	9.86	1.64639	1.30599	1.50534	3.94	11.3651
3	Karbownik	2020	Poland	31	68.8	9.5	90.3	2.86	1.70625	0.513671	1.51615	21.5	8.44154		29	73.8	11.4	83.9	3.01	2.11693	0.558943	1.90015	10.1	10.2326
4	Romão da Silva	2020	Brazil	19	70	2.81	70	2.55	0.644658	0.58501	0.617	0	2.68944		17	74	3.57	72	4.08	0.865852	0.989545	0.933863	-2	3.85042
5	Pacifici	2020	Italy	20	73.2	7.01	74.7	6.86	1.56748	1.53394	1.55099	1.5	6.93622		20	74.15	5.06	75	4.79	1.13145	1.07108	1.1025	0.85	4.93055
6	Axling	2020	Sweden	19								1.29	0		23								-2.33	5.12
7	Ibrahim	2018	Malaysia	10	72.2	3.5	68.5	2.3	1.1068	0.727324	0.974166	-3.7	3.08058		10	72.9	2.6	72.6	3.4	0.822192	1.07517	0.973653	-0.3	3.07896
8	Ibrahim	2018	Malaysia	9	72.4	3.1	68.3	2.6	1.03333	0.866667	0.960902	-4.1	2.88271		12	71.7	2.5	71.2	3.5	0.721688	1.01036	0.901388	-0.5	3.1225
9	Lefevre	2017	France	50	74.6	12.2	70.8	9.9	1.72534	1.40007	1.58789	-3.8	11.2281		50	69.6	10.2	67.6	9.7	1.4425	1.37179	1.40847	-2	9.95942
10	Möller	2017	Pennsylvania	57	79.11	11.5	78.33	11.51	1.52321	1.52454	1.52387	-0.78	11.505		48	78.92	13.01	78.24	13.3	1.87783	1.91969	1.89911	-0.68	13.1574
11	Yang	2016	China	10	89	8.5	77	7	2.68794	2.21359	2.48495	-12	7.85812		10	90	9	100	11	2.84605	3.47851	3.20936	10	10.1489
12	Ivey	2015	Auatralia	40	71	9	70	9	1.42302	1.42302	1.42302	-1	9		37	71	9	70	9	1.47959	1.47959	1.47959	-1	9
13	Ivey	2015	Auatralia	39	70	14	70	14	2.24179	2.24179	2.24179	0	14		40	72	12	72	11	1.89737	1.73925	1.82346	0	11.5326
14	Aihara	2005	Japan	20	71.9	6.7	72.5	5.5	1.49817	1.22984	1.38365	0.6	6.18789		20	71.2	8	69.9	6.4	1.78885	1.43108	1.63951	-1.3	7.33212
15	Aihara	2005	Japan	20	73.4	6.3	72.7	5.8	1.40872	1.29692	1.35628	-0.7	6.06548		20	73.4	7.3	73.9	6.1	1.63233	1.364	1.51608	0.5	6.78012
16	Jones	2012	Canada	59	75.93	4.77						-1.42	6.63		61	75.41	6.16						0.33	7.54

## Sheet: Data for meta-analysis
			probiotics group			control group
序号	Study	Year	n1	mean1	sd1	n2	mean2	sd2
1	Adikari	2020	10	-14.1	14.15	9	-10.11	10.84
2	Patterson	2020	55	3.61	12.61	57	3.94	11.36
3	Karbownik	2020	31	21.5	8.44	29	10.1	10.23
4	Romão da Silva	2020	19	0	2.69	17	-2	3.85
5	Pacifici	2020	20	1.5	6.95	20	0.85	4.93
6	Axling	2020	19	1.29	4.51	23	-2.33	5.12
7	Ibrahim	2018	10	-3.7	3.08	10	-0.3	3.08
8	Ibrahim	2018	9	-4.1	2.88	12	-0.5	3.12
9	Lefevre	2017	50	-3.8	11.29	50	-2	9.96
10	Möller	2017	57	-0.78	11.5	48	-0.68	13.16
11	Yang	2016	10	-12	7.86	10	10	10.15
12	Ivey	2015	40	-1	9	37	-1	9
13	Ivey	2015	39	0	14	40	0	11.53
14	Jones	2012	59	-1.42	6.63	61	0.33	7.54
15	Aihara	2005	20	0.6	6.19	20	-1.3	7.33
16	Aihara	2005	20	-0.7	6.06	20	0.5	6.78
	total		468			463		931
